# Supplementary material for: Genome-Wide Linkage Mapping of QTL for Adult-Plant Resistance to Stripe Rust in a Chinese Wheat Population Lantian 25 × Huixianhong
Source: Plants (Basel). 2025 Aug 18;14(16):2571. doi: 10.3390/plants14162571 (PMC12389505; doi:10.3390/plants14162571)
Supplement: Supplementary file 1 [file plants-14-02571-s001.zip]

Archive with 1 entries (1 files):
- plants-3731253-supplementary.xlsx
