# Supplementary material for: Genome-Wide Linkage Mapping of QTL for Adult-Plant Resistance to Stripe Rust in a Chinese Wheat Population Lantian 25 × Huixianhong
Source: Plants (Basel). 2025 Aug 18;14(16):2571. doi: 10.3390/plants14162571 (PMC12389505; doi:10.3390/plants14162571)
Supplement: Supplementary file 1 [file plants-14-02571-s001.zip › plants-3731253-supplementary.xlsx]

## Sheet: Sheet1
Table S1 The higher confidence genes located in the QTL for stripe rust resistance in this study
Genes	Chromosome	Position (start)	Position (end)	Annotation
TraesCS2B01G487300	chr2B	683731363	683731674	30S ribosomal protein S14
TraesCS2B01G134300	chr2B	100342150	100343270	40S ribosomal protein S21
TraesCS2B01G129300	chr2B	96629729	96630797	60S ribosomal protein L22, putative
TraesCS2B01G133400	chr2B	99952065	99952631	60S ribosome subunit biogenesis protein NIP7 homolog
TraesCS2B01G128700	chr2B	96100271	96110906	ABC transporter G family member
TraesCS2B01G128800	chr2B	96236555	96240339	ABC transporter G family member
TraesCS2B01G128900	chr2B	96241958	96242373	ABC-2 type transporter family protein
TraesCS2B01G482600	chr2B	680237575	680237802	Acclimation protein
TraesCS2B01G492500	chr2B	690682191	690683084	Acidic endochitinase
TraesCS2B01G492600	chr2B	690714353	690715246	Acidic endochitinase
TraesCS2B01G492000	chr2B	690217514	690221226	actin cytoskeleton-regulatory complex pan-like protein
TraesCS2B01G501200	chr2B	696356252	696362765	Aldehyde dehydrogenase
TraesCS2B01G488800	chr2B	686055835	686056522	Aliphatic amidase
TraesCS2B01G490100	chr2B	687469319	687473404	Amine oxidase family protein
TraesCS2B01G493000	chr2B	690930313	690931758	Amino acid permease
TraesCS2B01G490900	chr2B	688460100	688462706	Aminomethyltransferase
TraesCS2B01G481100	chr2B	679633866	679635761	Anthocyanin 3'-O-beta-glucosyltransferase
TraesCS2B01G497400	chr2B	694048788	694053612	AP-5 complex subunit zeta-1
TraesCS2B01G498500	chr2B	694997169	695000060	APO protein
TraesCS2B01G496600	chr2B	693314248	693316195	Apolipoprotein D
TraesCS2B01G131100	chr2B	98254009	98255467	Aspartic proteinase nepenthesin-1
TraesCS2B01G135400	chr2B	101974905	101976230	Aspartic proteinase nepenthesin-1
TraesCS2B01G495800	chr2B	692711631	692713900	AT hook motif DNA-binding family protein
TraesCS2B01G487200	chr2B	683728900	683729163	ATP synthase subunit b, chloroplastic
TraesCS2B01G503700	chr2B	697986239	697995916	ATP/DNA-binding protein
TraesCS2B01G480000	chr2B	677344088	677348873	ATP-dependent zinc metalloprotease FtsH
TraesCS2B01G132900	chr2B	99267810	99279614	ATP-dependent zinc metalloprotease FtsH 1
TraesCS2B01G491200	chr2B	689484731	689487189	Autophagy-related protein
TraesCS2B01G500400	chr2B	695840103	695844208	BED zinc finger,hAT family dimerization domain
TraesCS2B01G501100	chr2B	696288039	696291443	BED zinc finger,hAT family dimerization domain
TraesCS2B01G494100	chr2B	691416067	691417507	Benzyl alcohol O-benzoyltransferase
TraesCS2B01G503000	chr2B	697441057	697444475	Beta-glucosidase
TraesCS2B01G482700	chr2B	680308732	680308962	BLT14.1 protein
TraesCS2B01G492800	chr2B	690785326	690786411	BTB/POZ and MATH domain-containing protein 2
TraesCS2B01G493100	chr2B	690934238	690941976	BTB/POZ and MATH domain-containing protein 2
TraesCS2B01G493500	chr2B	691038268	691039353	BTB/POZ and MATH domain-containing protein 2
TraesCS2B01G494000	chr2B	691402045	691403518	BTB/POZ and MATH domain-containing protein 2
TraesCS2B01G494600	chr2B	691753425	691773013	BTB/POZ and MATH domain-containing protein 2
TraesCS2B01G495400	chr2B	692162270	692163364	BTB/POZ and MATH domain-containing protein 2
TraesCS2B01G496300	chr2B	693095172	693096242	BTB/POZ and MATH domain-containing protein 2
TraesCS2B01G496400	chr2B	693153859	693155004	BTB/POZ and MATH domain-containing protein 2
TraesCS2B01G496500	chr2B	693304663	693305918	BTB/POZ and MATH domain-containing protein 2
TraesCS2B01G493800	chr2B	691187478	691190400	BTB/POZ domain containing protein
TraesCS2B01G495200	chr2B	692111398	692112509	BTB/POZ domain containing protein
TraesCS2B01G495300	chr2B	692115276	692116023	BTB/POZ domain containing protein
TraesCS2B01G492700	chr2B	690737314	690748846	BTB/POZ domain containing protein, expressed
TraesCS2B01G493600	chr2B	691047457	691056107	BTB/POZ domain containing protein, expressed
TraesCS2B01G495900	chr2B	692871709	692873161	BTB/POZ domain containing protein, expressed
TraesCS2B01G496000	chr2B	692894001	692895089	BTB/POZ domain containing protein, expressed
TraesCS2B01G496200	chr2B	693071837	693073140	BTB/POZ domain containing protein, expressed
TraesCS2B01G135000	chr2B	101453693	101454712	Calcium-dependent lipid-binding (CaLB domain) family protein
TraesCS2B01G135100	chr2B	101486721	101489748	Calcium-dependent lipid-binding (CaLB domain) family protein
TraesCS2B01G480100	chr2B	677355687	677356979	Calcium-dependent lipid-binding (CaLB domain) family protein
TraesCS2B01G135200	chr2B	101542101	101543048	Calcium-dependent lipid-binding domain-containing protein
TraesCS2B01G478100	chr2B	675352353	675356444	Calcium-dependent protein kinase
TraesCS2B01G501900	chr2B	697223702	697224793	callose synthase 1
TraesCS2B01G502000	chr2B	697286479	697287570	callose synthase 1
TraesCS2B01G502200	chr2B	697334011	697335102	callose synthase 1
TraesCS2B01G502400	chr2B	697352302	697353420	callose synthase 1
TraesCS2B01G502500	chr2B	697370753	697371364	callose synthase 1
TraesCS2B01G502700	chr2B	697394062	697395180	callose synthase 1
TraesCS2B01G135500	chr2B	102027679	102029613	Cation calcium exchanger
TraesCS2B01G492100	chr2B	690584831	690588888	CDP-diacylglycerol--inositol 3-phosphatidyltransferase
TraesCS2B01G128500	chr2B	96090458	96090850	cell elongation protein / DWARF1 / DIMINUTO (DIM)
TraesCS2B01G497600	chr2B	694256892	694257566	Chloroplast ATP-binding protein
TraesCS2B01G483100	chr2B	680522059	680522301	Collagen alpha-1(IV) chain
TraesCS2B01G497800	chr2B	694273052	694275662	CRIB domain-containing protein RIC10
TraesCS2B01G503500	chr2B	697767362	697768844	Cyclin family protein
TraesCS2B01G489600	chr2B	686834386	686838510	Cysteine/Histidine-rich C1 domain family protein
TraesCS2B01G485100	chr2B	682217665	682219365	Cytochrome P450
TraesCS2B01G483800	chr2B	680862450	680864119	Cytochrome P450 family protein
TraesCS2B01G489200	chr2B	686783473	686783685	Deoxyuridine 5'-triphosphate nucleotidohydrolase
TraesCS2B01G496800	chr2B	693336594	693339326	disease resistance protein (TIR-NBS-LRR class)
TraesCS2B01G479500	chr2B	676764379	676768254	Disease resistance protein (TIR-NBS-LRR class) family
TraesCS2B01G486500	chr2B	683133092	683133466	Disease resistance protein (TIR-NBS-LRR class) family
TraesCS2B01G488700	chr2B	686049368	686050810	Disease resistance protein (TIR-NBS-LRR class) family
TraesCS2B01G496900	chr2B	693346300	693346833	Disease resistance protein (TIR-NBS-LRR class) family
TraesCS2B01G497300	chr2B	693885306	693896693	Disease resistance protein (TIR-NBS-LRR class) family
TraesCS2B01G487600	chr2B	683749450	683751731	Disease resistance protein RGA2
TraesCS2B01G488600	chr2B	686045632	686046972	Disease resistance protein RGA2
TraesCS2B01G133000	chr2B	99497597	99503276	Divalent metal cation transporter MntH 2
TraesCS2B01G480200	chr2B	677801362	677808950	D-lactate dehydrogenase
TraesCS2B01G490500	chr2B	688239893	688242651	DNA polymerase III polC-type
TraesCS2B01G490600	chr2B	688375493	688377107	DNA polymerase III polC-type
TraesCS2B01G496100	chr2B	692956329	692956877	DNA topoisomerase
TraesCS2B01G478600	chr2B	675965510	675967200	DNA-directed RNA polymerase subunit alpha
TraesCS2B01G129500	chr2B	97186870	97189938	DNA-directed RNA polymerases I, II, and III subunit rpabc3
TraesCS2B01G483600	chr2B	680768244	680769698	DTW domain containing protein
TraesCS2B01G131600	chr2B	98303867	98306903	E3 ubiquitin-protein ligase
TraesCS2B01G480900	chr2B	679070640	679071601	E3 ubiquitin-protein ligase
TraesCS2B01G484600	chr2B	682014221	682015503	EKC/KEOPS complex subunit LAGE3
TraesCS2B01G485200	chr2B	682226568	682227317	Ethylene-responsive transcription factor
TraesCS2B01G485400	chr2B	682572588	682573604	Ethylene-responsive transcription factor
TraesCS2B01G480700	chr2B	678378386	678380036	Expansin protein
TraesCS2B01G131800	chr2B	98356351	98360545	F-actin capping protein alpha subunit
TraesCS2B01G134000	chr2B	100090280	100092709	Fas-binding factor 1 homolog
TraesCS2B01G499200	chr2B	695377563	695379563	F-box domain containing protein
TraesCS2B01G479000	chr2B	676190977	676194592	F-box family protein
TraesCS2B01G479100	chr2B	676475409	676477765	F-box family protein
TraesCS2B01G479200	chr2B	676586844	676591629	F-box family protein
TraesCS2B01G479300	chr2B	676677908	676680266	F-box family protein
TraesCS2B01G487000	chr2B	683307495	683309992	F-box family protein
TraesCS2B01G487100	chr2B	683483762	683487437	F-box family protein
TraesCS2B01G491500	chr2B	689775948	689778050	F-box family protein
TraesCS2B01G130600	chr2B	97934670	97936918	F-box protein
TraesCS2B01G484400	chr2B	681737623	681739861	F-box protein
TraesCS2B01G490300	chr2B	688060256	688061752	F-box protein
TraesCS2B01G484800	chr2B	682039208	682042017	F-box/WD-40 repeat-containing protein
TraesCS2B01G480800	chr2B	679030329	679031331	filamentous hemagglutinin transporter
TraesCS2B01G133600	chr2B	100024749	100025054	Flowering-promoting factor 1-like protein 1
TraesCS2B01G133700	chr2B	100029874	100030179	Flowering-promoting factor 1-like protein 1
TraesCS2B01G486600	chr2B	683145012	683146139	Gag polyprotein
TraesCS2B01G483200	chr2B	680573441	680578367	Gamma-soluble NSF attachment protein
TraesCS2B01G500500	chr2B	695859147	695862482	GDSL esterase/lipase
TraesCS2B01G481500	chr2B	679815366	679818978	Germin-like protein
TraesCS2B01G481600	chr2B	679885231	679886655	Germin-like protein
TraesCS2B01G134200	chr2B	100334691	100338647	GH3 family protein
TraesCS2B01G477300	chr2B	674038190	674041911	Glutamate receptor
TraesCS2B01G489100	chr2B	686464658	686465562	glutamate receptor 2
TraesCS2B01G129000	chr2B	96261381	96261914	Glutamate receptor 2.7
TraesCS2B01G486800	chr2B	683171157	683172414	Glycine-rich cell wall structural protein
TraesCS2B01G477100	chr2B	674026853	674029210	Glycosyltransferase
TraesCS2B01G483900	chr2B	681217930	681219375	Glycosyltransferase
TraesCS2B01G484500	chr2B	681941959	681943368	Glycosyltransferase
TraesCS2B01G485300	chr2B	682258533	682260001	Glycosyltransferase
TraesCS2B01G498300	chr2B	694943747	694945480	Glycosyltransferase
TraesCS2B01G503100	chr2B	697546660	697548117	Glycosyltransferase
TraesCS2B01G503300	chr2B	697665455	697666303	Glycosyltransferase
TraesCS2B01G481700	chr2B	679896144	679902081	GPI mannosyltransferase 2
TraesCS2B01G130700	chr2B	97941659	97949913	GPI-anchored wall transfer protein 1
TraesCS2B01G498600	chr2B	695106864	695109573	GrpE protein homolog
TraesCS2B01G498900	chr2B	695169677	695172192	GrpE protein homolog
TraesCS2B01G499400	chr2B	695508144	695515694	GrpE protein homolog
TraesCS2B01G134100	chr2B	100325769	100327063	Heavy metal transport/detoxification superfamily protein
TraesCS2B01G133100	chr2B	99559070	99563896	Hippocampus abundant transcript-like protein 1
TraesCS2B01G495500	chr2B	692163867	692167946	Histidine kinase
TraesCS2B01G492300	chr2B	690601670	690602127	Histone H4
TraesCS2B01G492400	chr2B	690676799	690677243	Histone H4
TraesCS2B01G501300	chr2B	696371925	696375839	Histone-lysine N-methyltransferase
TraesCS2B01G503200	chr2B	697575025	697587793	Histone-lysine N-methyltransferase
TraesCS2B01G497500	chr2B	694054407	694060937	Homeobox-leucine zipper family protein
TraesCS2B01G494300	chr2B	691451514	691452928	Homoserine kinase
TraesCS2B01G490200	chr2B	687634061	687635470	HXXXD-type acyl-transferase family protein
TraesCS2B01G130000	chr2B	97394475	97397147	Hypoxia-responsive family protein-like
TraesCS2B01G481000	chr2B	679627586	679632169	Imidazoleglycerol-phosphate dehydratase
TraesCS2B01G494700	chr2B	691777069	691779252	IMPACT family member in pol 5'region
TraesCS2B01G492900	chr2B	690907625	690909363	IQ domain-containing protein
TraesCS2B01G130200	chr2B	97436350	97437483	Kelch repeat-containing protein
TraesCS2B01G484200	chr2B	681539113	681540462	Kelch repeat-containing protein
TraesCS2B01G500000	chr2B	695594529	695595176	Late embryogenesis abundant (LEA) hydroxyproline-rich glycoprotein family
TraesCS2B01G477600	chr2B	675332841	675334946	Lectin receptor kinase
TraesCS2B01G478500	chr2B	675534085	675536202	Lectin receptor kinase
TraesCS2B01G482300	chr2B	680074769	680075092	Leguminosin group485 secreted peptide
TraesCS2B01G494800	chr2B	691780485	691780943	Leguminosin group485 secreted peptide
TraesCS2B01G484900	chr2B	682138292	682139880	Leucine-rich repeat protein kinase family protein
TraesCS2B01G483500	chr2B	680753333	680754916	Leucine-rich repeat receptor-like protein kinase family protein
TraesCS2B01G493200	chr2B	690962852	690963880	Leucine-rich repeat receptor-like protein kinase family protein
TraesCS2B01G493300	chr2B	690967417	690968454	Leucine-rich repeat receptor-like protein kinase family protein
TraesCS2B01G501400	chr2B	696668402	696673299	Linalool synthase, chloroplastic
TraesCS2B01G132800	chr2B	99266180	99266909	LURP-one-like protein
TraesCS2B01G491800	chr2B	690039147	690039548	mechanosensitive channel of small conductance-like 10
TraesCS2B01G488200	chr2B	685502824	685503358	Mediator of RNA polymerase II transcription subunit 12-like protein
TraesCS2B01G488500	chr2B	686041063	686041428	Mediator of RNA polymerase II transcription subunit 12-like protein
TraesCS2B01G489300	chr2B	686808260	686808625	Mediator of RNA polymerase II transcription subunit 12-like protein
TraesCS2B01G484000	chr2B	681349095	681350135	membrane-associated kinase regulator, putative (DUF1645)
TraesCS2B01G499700	chr2B	695583291	695583937	Methyl-CpG-binding domain protein 3-like 2
TraesCS2B01G135800	chr2B	102418549	102426813	MORC family CW-type zinc finger protein 4
TraesCS2B01G485600	chr2B	682848631	682859742	Multidrug resistance protein ABC transporter family protein
TraesCS2B01G477700	chr2B	675337273	675341373	Myb/SANT-like DNA-binding domain protein
TraesCS2B01G478700	chr2B	676024022	676025776	MYB-related transcription factor
TraesCS2B01G481400	chr2B	679812669	679815138	NAC domain protein
TraesCS2B01G484100	chr2B	681408744	681411399	NAC domain-containing protein
TraesCS2B01G129700	chr2B	97339106	97343981	NBS-LRR disease resistance protein-like protein
TraesCS2B01G129800	chr2B	97372865	97390283	NBS-LRR disease resistance protein-like protein
TraesCS2B01G486100	chr2B	683043955	683047878	NBS-LRR disease resistance protein-like protein
TraesCS2B01G486200	chr2B	683053644	683059018	NBS-LRR disease resistance protein-like protein
TraesCS2B01G486300	chr2B	683066277	683072620	NBS-LRR disease resistance protein-like protein
TraesCS2B01G486400	chr2B	683127582	683132111	NBS-LRR disease resistance protein-like protein
TraesCS2B01G486700	chr2B	683159224	683163025	NBS-LRR disease resistance protein-like protein
TraesCS2B01G487700	chr2B	683752480	683755002	NBS-LRR disease resistance protein-like protein
TraesCS2B01G488000	chr2B	685265838	685270904	NBS-LRR disease resistance protein-like protein
TraesCS2B01G488400	chr2B	685741277	685746619	NBS-LRR disease resistance protein-like protein
TraesCS2B01G489400	chr2B	686809999	686815417	NBS-LRR disease resistance protein-like protein
TraesCS2B01G496700	chr2B	693321635	693326149	NBS-LRR disease resistance protein-like protein
TraesCS2B01G497000	chr2B	693447986	693452488	NBS-LRR disease resistance protein-like protein
TraesCS2B01G497200	chr2B	693723701	693732667	NBS-LRR disease resistance protein-like protein
TraesCS2B01G481900	chr2B	679909388	679910947	Nodulation signaling protein 1
TraesCS2B01G488300	chr2B	685605585	685605950	Non-reducing polyketide synthase nscA
TraesCS2B01G489000	chr2B	686449733	686450098	Non-reducing polyketide synthase nscA
TraesCS2B01G500700	chr2B	695928027	695928501	Non-specific lipid-transfer protein
TraesCS2B01G500800	chr2B	695964030	695964504	Non-specific lipid-transfer protein
TraesCS2B01G500900	chr2B	695992511	695992985	Non-specific lipid-transfer protein
TraesCS2B01G501000	chr2B	696080828	696081190	Non-specific lipid-transfer protein
TraesCS2B01G477200	chr2B	674030160	674036212	Nucleolar complex protein 4-like protein
TraesCS2B01G495100	chr2B	692071357	692074008	O-methyltransferase-like protein
TraesCS2B01G500100	chr2B	695688794	695689356	Pathogenesis-related protein 1
TraesCS2B01G500200	chr2B	695693088	695693653	Pathogenesis-related protein 1
TraesCS2B01G500300	chr2B	695732288	695733069	Pathogenesis-related protein 1
TraesCS2B01G491300	chr2B	689714230	689715786	Pectin lyase-like superfamily protein
TraesCS2B01G491900	chr2B	690210603	690212385	Pectin lyase-like superfamily protein
TraesCS2B01G490400	chr2B	688234867	688235658	Pectinesterase inhibitor domain containing protein
TraesCS2B01G488100	chr2B	685280054	685280419	Pentatricopeptide repeat (PPR) superfamily protein
TraesCS2B01G129200	chr2B	96596483	96598681	Pentatricopeptide repeat-containing protein
TraesCS2B01G133900	chr2B	100079113	100080729	Pentatricopeptide repeat-containing protein
TraesCS2B01G135700	chr2B	102414810	102417068	Pentatricopeptide repeat-containing protein
TraesCS2B01G478000	chr2B	675349039	675351708	Pentatricopeptide repeat-containing protein
TraesCS2B01G481800	chr2B	679903698	679904789	Pentatricopeptide repeat-containing protein
TraesCS2B01G499800	chr2B	695587929	695590016	Pentatricopeptide repeat-containing protein
TraesCS2B01G500600	chr2B	695889113	695890696	Pentatricopeptide repeat-containing protein
TraesCS2B01G135300	chr2B	101973778	101980661	Peptidase B
TraesCS2B01G489800	chr2B	687227377	687228387	Peroxidase
TraesCS2B01G499900	chr2B	695590207	695593560	Peroxidase
TraesCS2B01G490700	chr2B	688430739	688433903	Peroxisomal (S)-2-hydroxy-acid oxidase
TraesCS2B01G503600	chr2B	697976238	697980027	Peroxisome biogenesis protein 22
TraesCS2B01G503400	chr2B	697707263	697714188	Phosphatidylinositol-4-phosphate 5-kinase, putative
TraesCS2B01G494400	chr2B	691453041	691454672	Phospholipase A2
TraesCS2B01G487500	chr2B	683737949	683739942	Photosystem I assembly protein Ycf3
TraesCS2B01G487400	chr2B	683731820	683734978	Photosystem I P700 chlorophyll a apoprotein A2
TraesCS2B01G133500	chr2B	99960196	99961050	Photosystem I reaction center subunit N
TraesCS2B01G495600	chr2B	692174214	692176285	P-loop containing nucleoside triphosphate hydrolases superfamily protein
TraesCS2B01G493400	chr2B	691005789	691012988	p-loop containing nucleoside triphosphate hydrolases superfamily protein, putative
TraesCS2B01G128600	chr2B	96094969	96095307	Polynucleotidyl transferase, ribonuclease H-like superfamily protein
TraesCS2B01G494500	chr2B	691516364	691516837	Polynucleotidyl transferase, ribonuclease H-like superfamily protein
TraesCS2B01G491000	chr2B	688478142	688480649	Polyphenol oxidase
TraesCS2B01G491100	chr2B	689142506	689144329	Polyphenol oxidase
TraesCS2B01G491400	chr2B	689764554	689766587	Polyphenol oxidase
TraesCS2B01G135900	chr2B	102971946	102977648	Potassium transporter
TraesCS2B01G479800	chr2B	677218619	677219059	Prefoldin subunit 2
TraesCS2B01G130900	chr2B	97952674	97956886	Protein AIG1
TraesCS2B01G133300	chr2B	99759738	99767538	Protein arginine methyltransferase
TraesCS2B01G497100	chr2B	693493018	693493872	Protein FAR1-RELATED SEQUENCE 5
TraesCS2B01G485000	chr2B	682190941	682192727	Protein kinase
TraesCS2B01G489700	chr2B	687204794	687209908	Protein kinase family protein
TraesCS2B01G477800	chr2B	675342526	675345051	Protein MULTIPLE CHLOROPLAST DIVISION SITE 1
TraesCS2B01G478400	chr2B	675514404	675516494	Protein phosphatase 2c, putative
TraesCS2B01G479700	chr2B	677020609	677023293	Protein SET DOMAIN GROUP 40
TraesCS2B01G498100	chr2B	694532301	694533008	Protein translation factor SUI1-like protein
TraesCS2B01G477900	chr2B	675345294	675348841	Ras-related protein Rab-8B
TraesCS2B01G129100	chr2B	96381661	96383449	Ras-specific guanine nucleotide-releasing factor RalGPS2
TraesCS2B01G499100	chr2B	695373045	695376167	Receptor-kinase, putative
TraesCS2B01G478900	chr2B	676126426	676131391	Regulator of chromosome condensation (RCC1) family with FYVE zinc finger domain-containing protein
TraesCS2B01G485700	chr2B	683002069	683004931	Remorin family protein
TraesCS2B01G495000	chr2B	692004327	692005163	Retrotransposon protein, putative, Ty3-gypsy subclass
TraesCS2B01G130800	chr2B	97951271	97951576	Retrotransposon protein, putative, unclassified
TraesCS2B01G131000	chr2B	98079078	98079584	Retrotransposon protein, putative, unclassified
TraesCS2B01G492200	chr2B	690589505	690593798	Rho GTPase-activating protein
TraesCS2B01G131900	chr2B	98361637	98363657	Ribosomal protein S8e/ribosomal biogenesis NSA2
TraesCS2B01G477500	chr2B	674722500	674723054	Ring finger protein
TraesCS2B01G479600	chr2B	677013830	677017513	RING/U-box superfamily protein
TraesCS2B01G499500	chr2B	695517441	695517977	RING/U-box superfamily protein
TraesCS2B01G486000	chr2B	683035392	683040011	RNA binding protein, putative
TraesCS2B01G132200	chr2B	98447848	98448180	RNA polymerase sigma factor sigE, chloroplastic/mitochondrial
TraesCS2B01G482100	chr2B	680046536	680046847	RNA recognition motif (RRM)-containing protein
TraesCS2B01G495700	chr2B	692460165	692463434	RNA-binding family protein
TraesCS2B01G485900	chr2B	683030340	683030830	RPM1-interacting protein 4
TraesCS2B01G134800	chr2B	101411466	101413377	rRNA N-glycosidase
TraesCS2B01G498700	chr2B	695112066	695112836	rRNA N-glycosidase
TraesCS2B01G498800	chr2B	695115746	695116465	rRNA N-glycosidase
TraesCS2B01G133200	chr2B	99756397	99758046	Rubber elongation factor family protein
TraesCS2B01G477400	chr2B	674299818	674305711	S-acyltransferase
TraesCS2B01G498400	chr2B	694990391	694992476	Serine hydroxymethyltransferase
TraesCS2B01G485800	chr2B	683021882	683029367	Serine/threonine-protein phosphatase 6 regulatory subunit 3
TraesCS2B01G490800	chr2B	688456751	688459118	Signal recognition particle 14 kDa protein
TraesCS2B01G478200	chr2B	675364185	675365840	Small glutamine-rich tetratricopeptide repeat-containing protein beta
TraesCS2B01G130400	chr2B	97928673	97932746	splicing factor-like protein
TraesCS2B01G491700	chr2B	690026658	690034415	Starch synthase family protein
TraesCS2B01G479900	chr2B	677332240	677341032	Structural maintenance of chromosomes protein
TraesCS2B01G502900	chr2B	697438914	697439522	SWI/SNF complex subunit SWI3D
TraesCS2B01G131500	chr2B	98294487	98299531	THUMP domain-containing protein 1
TraesCS2B01G489900	chr2B	687248049	687248926	Transcription factor
TraesCS2B01G489500	chr2B	686818413	686820009	Transcription factor GTE4
TraesCS2B01G487900	chr2B	685146969	685148388	Transmembrane protein 45B
TraesCS2B01G491600	chr2B	689870686	689873964	transmembrane protein, putative (DUF594)
TraesCS2B01G478800	chr2B	676079325	676079790	Transposase
TraesCS2B01G483700	chr2B	680790914	680792951	Transposon protein, putative, CACTA, En/Spm sub-class
TraesCS2B01G493700	chr2B	691161061	691168538	Transposon protein, putative, CACTA, En/Spm sub-class
TraesCS2B01G499000	chr2B	695366674	695366934	Transposon protein, putative, Mutator sub-class
TraesCS2B01G488900	chr2B	686330212	686330487	Transposon Ty3-I Gag-Pol polyprotein
TraesCS2B01G486900	chr2B	683174150	683176245	tRNA (Guanine-N(7)-)-methyltransferase
TraesCS2B01G135600	chr2B	102125791	102127163	Two-component response regulator
TraesCS2B01G480500	chr2B	677953688	677956013	Ubiquitin
TraesCS2B01G480600	chr2B	678197709	678200047	Ubiquitin
TraesCS2B01G480300	chr2B	677809565	677811430	UBiQuitin family member
TraesCS2B01G480400	chr2B	677852298	677856921	UBiQuitin family member
TraesCS2B01G131700	chr2B	98307854	98311775	Ubiquitin-like-specific protease ESD4
TraesCS2B01G478300	chr2B	675456366	675460267	U-box domain-containing protein
TraesCS2B01G499300	chr2B	695449463	695451532	U-box domain-containing protein
TraesCS2B01G130100	chr2B	97424432	97425173	UDP-4-amino-4-deoxy-L-arabinose--oxoglutarate aminotransferase
TraesCS2B01G482000	chr2B	680041748	680044849	UDP-glucose 4-epimerase, putative
TraesCS2B01G129600	chr2B	97190472	97194976	UDP-glucuronate decarboxylase
TraesCS2B01G132100	chr2B	98433363	98434942	UDP-glycosyltransferase
TraesCS2B01G132300	chr2B	98733880	98735277	UDP-glycosyltransferase
TraesCS2B01G132400	chr2B	98810672	98812280	UDP-glycosyltransferase
TraesCS2B01G132500	chr2B	98817197	98818775	UDP-glycosyltransferase
TraesCS2B01G132600	chr2B	98914578	98915993	UDP-glycosyltransferase
TraesCS2B01G132700	chr2B	99247324	99248908	UDP-glycosyltransferase
TraesCS2B01G501600	chr2B	697007009	697007972	UDP-N-acetylmuramate--L-alanine ligase
TraesCS2B01G501500	chr2B	696677591	696684038	UHRF1-binding protein 1
TraesCS2B01G130300	chr2B	97441475	97441946	Ultraviolet-B-repressible protein
TraesCS2B01G130500	chr2B	97933152	97933921	Universal stress protein
TraesCS2B01G131200	chr2B	98256232	98257121	Universal stress protein
TraesCS2B01G131300	chr2B	98263929	98264731	Universal stress protein
TraesCS2B01G131400	chr2B	98285996	98286964	Universal stress protein
TraesCS2B01G134600	chr2B	101072433	101074265	UPF0194 membrane protein YbhG
TraesCS2B01G129400	chr2B	97181356	97185172	UPF0235 protein
TraesCS2B01G133800	chr2B	100076007	100077114	Uveal autoantigen with coiled-coil domains and ankyrin repeats isoform 2
TraesCS2B01G134400	chr2B	100848132	100849693	WD repeat domain phosphoinositide-interacting protein
TraesCS2B01G134500	chr2B	100918166	100921471	WD-repeat protein, putative
TraesCS2B01G134900	chr2B	101438623	101441101	WD-repeat protein, putative
TraesCS2B01G481200	chr2B	679696419	679697593	WW domain-containing protein A
TraesCS2B01G481300	chr2B	679730052	679744313	WW domain-containing protein A
TraesCS2B01G132000	chr2B	98364641	98366911	Zinc finger CCCH domain protein, putative
TraesCS2B01G477000	chr2B	673959270	673961474	zinc finger matrin-type protein
TraesCS2D01G502200	chr2D	596193373	596193659	3-isopropylmalate dehydratase large subunit
TraesCS2D01G513500	chr2D	605367756	605371189	4-hydroxy-tetrahydrodipicolinate synthase
TraesCS2D01G510700	chr2D	602552198	602552620	Albino or Glassy Yellow 1
TraesCS2D01G502100	chr2D	596154815	596158593	Aldose 1-epimerase family protein
TraesCS2D01G510600	chr2D	602505063	602513910	Alpha-N-acetylglucosaminidase
TraesCS2D01G160000	chr2D	102875158	102877517	Anaphase-promoting complex subunit 13
TraesCS2D01G506500	chr2D	600318433	600322117	AP2-like ethylene-responsive transcription factor
TraesCS2D01G515800	chr2D	606752894	606755679	AP2-like ethylene-responsive transcription factor
TraesCS2D01G160100	chr2D	102938506	102943222	ATP-dependent RNA helicase DeaD
TraesCS2D01G159900	chr2D	102867788	102874437	ATP-dependent RNA helicase family protein
TraesCS2D01G506900	chr2D	600434163	600434760	Auxin-responsive protein
TraesCS2D01G509000	chr2D	601633035	601634567	Benzyl alcohol O-benzoyltransferase
TraesCS2D01G516600	chr2D	607955544	607958443	BRCA1-associated protein
TraesCS2D01G508700	chr2D	601426926	601427973	BTB/POZ and MATH domain-containing protein 2
TraesCS2D01G507300	chr2D	601054643	601055183	BTB/POZ domain-containing protein
TraesCS2D01G501800	chr2D	596029536	596030505	C2 domain-containing protein
TraesCS2D01G155500	chr2D	99130553	99132340	Chaperone protein DnaJ
TraesCS2D01G156700	chr2D	99738367	99752339	chromatin remodeling 1
TraesCS2D01G512600	chr2D	603665047	603667049	cofactor assembly of complex C
TraesCS2D01G505300	chr2D	599291292	599295069	COP9 signalosome complex subunit 5
TraesCS2D01G516200	chr2D	607651707	607657696	Crossover junction endonuclease EME1B
TraesCS2D01G516300	chr2D	607669757	607675164	Crossover junction endonuclease EME1B
TraesCS2D01G517300	chr2D	608374818	608375549	cyclin-D1-binding protein
TraesCS2D01G158000	chr2D	101453710	101453970	cyclin-dependent kinase inhibitor
TraesCS2D01G514700	chr2D	606596684	606597365	Cyclopropane-fatty-acyl-phospholipid synthase
TraesCS2D01G515200	chr2D	606648461	606648766	Cytochrome b/b6 protein
TraesCS2D01G513000	chr2D	604417906	604419298	Cytochrome b559 subunit alpha
TraesCS2D01G154400	chr2D	97604502	97605973	Cytochrome C oxidase subunit II-like, transmembrane domain-containing protein
TraesCS2D01G157300	chr2D	100420264	100422182	Cytochrome P450
TraesCS2D01G157400	chr2D	100431260	100433078	Cytochrome P450
TraesCS2D01G157500	chr2D	100782287	100784379	Cytochrome P450
TraesCS2D01G157600	chr2D	100953003	100955124	Cytochrome P450
TraesCS2D01G157800	chr2D	101363161	101365233	Cytochrome P450
TraesCS2D01G157900	chr2D	101377884	101379959	Cytochrome P450
TraesCS2D01G505600	chr2D	599894195	599897285	Cytochrome P450-like
TraesCS2D01G515000	chr2D	606637251	606637511	dicer-like 3
TraesCS2D01G155900	chr2D	99561317	99561916	Dirigent protein
TraesCS2D01G156000	chr2D	99572666	99573265	Dirigent protein
TraesCS2D01G156300	chr2D	99683359	99683970	Dirigent protein
TraesCS2D01G156400	chr2D	99703625	99704224	Dirigent protein
TraesCS2D01G156600	chr2D	99736739	99737326	Dirigent protein
TraesCS2D01G503500	chr2D	598280976	598284997	Disease resistance protein (NBS-LRR class) family
TraesCS2D01G511600	chr2D	603137584	603142107	Disease resistance protein (NBS-LRR class) family
TraesCS2D01G511700	chr2D	603208314	603212471	Disease resistance protein (NBS-LRR class) family
TraesCS2D01G514100	chr2D	606129606	606130832	DNA topoisomerase 2
TraesCS2D01G156800	chr2D	100184723	100185859	DNA-binding storekeeper protein-related transcriptional regulator
TraesCS2D01G514600	chr2D	606554692	606555590	egg cell-secreted-like protein (DUF1278)
TraesCS2D01G510500	chr2D	602450500	602453450	Endo-1,4-beta-xylanase
TraesCS2D01G503100	chr2D	597322519	597323093	Ethylene-responsive transcription factor
TraesCS2D01G503900	chr2D	598712682	598713295	Ethylene-responsive transcription factor
TraesCS2D01G515900	chr2D	607283710	607284429	Ethylene-responsive transcription factor
TraesCS2D01G502400	chr2D	596203523	596209304	Farnesyl pyrophosphate synthase
TraesCS2D01G159700	chr2D	102804366	102805873	F-box domain containing protein, expressed
TraesCS2D01G508500	chr2D	601404598	601407195	F-box family protein
TraesCS2D01G510900	chr2D	602685852	602689790	F-box family protein
TraesCS2D01G159000	chr2D	102541505	102543532	F-box protein family-like
TraesCS2D01G517400	chr2D	608387700	608388236	F-box/LRR-repeat protein 17
TraesCS2D01G513400	chr2D	605327325	605327927	F-box/RNI-like superfamily protein
TraesCS2D01G515700	chr2D	606715117	606720585	Filament-like plant protein
TraesCS2D01G504100	chr2D	598728246	598730194	Flavonoid 3'-hydroxylase
TraesCS2D01G513100	chr2D	605077496	605079151	GDSL esterase/lipase
TraesCS2D01G513300	chr2D	605179340	605181179	GDSL esterase/lipase
TraesCS2D01G159300	chr2D	102646065	102646873	Genome polyprotein
TraesCS2D01G513800	chr2D	605909490	605910440	glucuronoxylan 4-O-methyltransferase-like protein (DUF579)
TraesCS2D01G514000	chr2D	606089776	606091156	Glutamate dehydrogenase
TraesCS2D01G153900	chr2D	96799736	96800242	Glutaredoxin-like family protein
TraesCS2D01G503200	chr2D	597939532	597942927	Glutathione S-transferase
TraesCS2D01G504900	chr2D	599003000	599003810	Glutathione S-transferase
TraesCS2D01G517200	chr2D	608196858	608200619	Glycerol kinase
TraesCS2D01G515500	chr2D	606694613	606695674	Glycine rich protein
TraesCS2D01G155000	chr2D	98672686	98673573	Glycine rich protein 3
TraesCS2D01G155100	chr2D	98707658	98708704	Glycine rich protein 3
TraesCS2D01G515400	chr2D	606690000	606690539	Glycine-rich protein
TraesCS2D01G504600	chr2D	598897215	598898642	Glycosyltransferase
TraesCS2D01G512800	chr2D	603923340	603926630	Glycosyltransferases
TraesCS2D01G508600	chr2D	601412903	601417698	Golgin candidate 2
TraesCS2D01G158600	chr2D	102279819	102281249	Haloacid dehalogenase-like hydrolase family protein
TraesCS2D01G505500	chr2D	599797019	599797333	Homeodomain-like superfamily protein
TraesCS2D01G511800	chr2D	603378771	603381043	Isoaspartyl peptidase/L-asparaginase
TraesCS2D01G511900	chr2D	603400494	603402961	Isoaspartyl peptidase/L-asparaginase
TraesCS2D01G512000	chr2D	603500648	603502824	Isoaspartyl peptidase/L-asparaginase
TraesCS2D01G512100	chr2D	603541123	603543385	Isoaspartyl peptidase/L-asparaginase
TraesCS2D01G507200	chr2D	600975902	600980997	Jasmonate ZIM domain-containing protein
TraesCS2D01G506000	chr2D	599944608	599951239	Kaurene synthase
TraesCS2D01G503300	chr2D	598245166	598250002	Kinase family protein
TraesCS2D01G510400	chr2D	602252444	602254176	Kinase family protein
TraesCS2D01G508900	chr2D	601602225	601606633	Kinase, putative
TraesCS2D01G509200	chr2D	601708288	601729664	Kinase, putative
TraesCS2D01G511100	chr2D	602704074	602705377	Kinase, putative
TraesCS2D01G511300	chr2D	602766372	602775273	Kinase, putative
TraesCS2D01G502500	chr2D	596211402	596213060	Kinase-like
TraesCS2D01G513200	chr2D	605100578	605101348	Kinase-like protein
TraesCS2D01G154600	chr2D	97858688	97872269	Kinesin-like protein
TraesCS2D01G516700	chr2D	607960525	607961901	Leucine-rich repeat receptor-like protein kinase family protein
TraesCS2D01G516800	chr2D	607964028	607964695	Leucine-rich repeat receptor-like protein kinase family protein
TraesCS2D01G516900	chr2D	607970384	607973781	Leucine-rich repeat receptor-like protein kinase family protein
TraesCS2D01G517100	chr2D	608183938	608187389	Leucine-rich repeat receptor-like protein kinase family protein
TraesCS2D01G154000	chr2D	97220137	97223424	Leucine--tRNA ligase
TraesCS2D01G502300	chr2D	596194651	596196645	Lipase
TraesCS2D01G510800	chr2D	602635785	602636087	Lipid transfer protein
TraesCS2D01G506700	chr2D	600402739	600406237	Lipoate-protein ligase A
TraesCS2D01G157100	chr2D	100318137	100318450	Low temperature and salt responsive protein
TraesCS2D01G512400	chr2D	603648219	603648470	Malate synthase G
TraesCS2D01G513700	chr2D	605828452	605830633	mediator of RNA polymerase II transcription subunit
TraesCS2D01G155300	chr2D	98986478	98995287	Meiosis arrest female protein 1
TraesCS2D01G155400	chr2D	99125499	99128920	Meiosis arrest female protein 1
TraesCS2D01G514500	chr2D	606517842	606518066	microtubule-associated proteins 70-3
TraesCS2D01G159100	chr2D	102587720	102593265	Mitochondrial carrier family protein
TraesCS2D01G516100	chr2D	607634371	607636156	Mitochondrial glycoprotein
TraesCS2D01G158200	chr2D	101871945	101873227	MYB transcription factor
TraesCS2D01G158300	chr2D	101955702	101957039	MYB transcription factor
TraesCS2D01G159600	chr2D	102801273	102801678	NADH-ubiquinone oxidoreductase subunit
TraesCS2D01G506600	chr2D	600342568	600349761	NADPH--cytochrome P450 reductase
TraesCS2D01G510000	chr2D	602108223	602117699	NBS-LRR disease resistance protein
TraesCS2D01G510100	chr2D	602134734	602139282	NBS-LRR disease resistance protein
TraesCS2D01G510300	chr2D	602236829	602238595	NBS-LRR disease resistance protein
TraesCS2D01G504500	chr2D	598814100	598816853	NBS-LRR disease resistance protein, putative, expressed
TraesCS2D01G158100	chr2D	101757372	101757842	Neurofilament medium polypeptide
TraesCS2D01G155700	chr2D	99135126	99139363	Non-specific serine/threonine protein kinase
TraesCS2D01G504000	chr2D	598714248	598720234	Nuclear pore complex protein NUP1
TraesCS2D01G158400	chr2D	102082362	102085724	Pectin acetylesterase
TraesCS2D01G155600	chr2D	99132652	99134484	Pentatricopeptide repeat-containing protein
TraesCS2D01G157200	chr2D	100322481	100324562	Pentatricopeptide repeat-containing protein
TraesCS2D01G507600	chr2D	601201718	601205996	Peptidyl-tRNA hydrolase, putative
TraesCS2D01G153400	chr2D	96083493	96084877	Peroxidase
TraesCS2D01G153500	chr2D	96292892	96294436	Peroxidase
TraesCS2D01G153600	chr2D	96679665	96680827	Peroxidase
TraesCS2D01G153700	chr2D	96749452	96750614	Peroxidase
TraesCS2D01G153800	chr2D	96774649	96776166	Peroxidase
TraesCS2D01G154200	chr2D	97281320	97282793	Peroxidase
TraesCS2D01G502600	chr2D	596248159	596251437	Peroxidase
TraesCS2D01G509700	chr2D	601983025	601984172	Peroxidase
TraesCS2D01G511200	chr2D	602711474	602712617	Peroxidase
TraesCS2D01G154300	chr2D	97600607	97603265	Peroxiredoxin
TraesCS2D01G504700	chr2D	598931112	598931561	phospholipase D beta 1
TraesCS2D01G154100	chr2D	97273800	97276305	Phosphoserine phosphatase
TraesCS2D01G507400	chr2D	601055705	601057619	Phototropic-responsive NPH3 family protein
TraesCS2D01G503000	chr2D	596911685	596917454	Plasma membrane ATPase
TraesCS2D01G157700	chr2D	101335396	101336277	Polynucleotidyl transferase, ribonuclease H-like superfamily protein
TraesCS2D01G503400	chr2D	598278117	598280783	Protein kinase family protein
TraesCS2D01G509400	chr2D	601716189	601717537	Protein kinase family protein
TraesCS2D01G509500	chr2D	601963045	601967224	Protein kinase family protein
TraesCS2D01G511500	chr2D	603127409	603129412	Protein kinase-like
TraesCS2D01G158700	chr2D	102283464	102284368	Protein LTV1 like
TraesCS2D01G503600	chr2D	598328725	598330197	Protein MID1-COMPLEMENTING ACTIVITY 1
TraesCS2D01G506800	chr2D	600406676	600411804	Purple acid phosphatase
TraesCS2D01G155200	chr2D	98903980	98907449	Pyruvate dehydrogenase kinase, mitochondrial
TraesCS2D01G504800	chr2D	598936646	598938254	Rac-like GTP binding protein
TraesCS2D01G158800	chr2D	102297442	102298455	Ras family
TraesCS2D01G513900	chr2D	605935315	605938603	Receptor protein kinase, putative
TraesCS2D01G509800	chr2D	602007089	602009834	Receptor-like protein kinase, putative
TraesCS2D01G514800	chr2D	606625609	606625857	Regulator of G-protein signaling 6
TraesCS2D01G155800	chr2D	99190524	99191653	Retrotransposon polyprotein
TraesCS2D01G510200	chr2D	602228494	602236078	Retrotransposon protein, putative, unclassified
TraesCS2D01G501700	chr2D	596000936	596006166	Ribulose bisphosphate carboxylase/oxygenase activase
TraesCS2D01G512300	chr2D	603632342	603632572	RING/U-box superfamily protein
TraesCS2D01G512500	chr2D	603659552	603660486	RING/U-box superfamily protein
TraesCS2D01G516000	chr2D	607418500	607423378	RING/U-box superfamily protein
TraesCS2D01G516500	chr2D	607933282	607938058	RING/U-box superfamily protein
TraesCS2D01G506400	chr2D	600295661	600299970	Sec14p-like phosphatidylinositol transfer family protein
TraesCS2D01G505200	chr2D	599287566	599290052	Serine/threonine-protein kinase
TraesCS2D01G505900	chr2D	599926179	599928954	Serine/threonine-protein kinase
TraesCS2D01G512900	chr2D	604287559	604292123	Serine/threonine-protein kinase
TraesCS2D01G154700	chr2D	98259508	98266027	Serine/threonine-protein kinase haspin
TraesCS2D01G512200	chr2D	603601462	603605001	Small RNA degrading nuclease
TraesCS2D01G154800	chr2D	98267014	98270285	SNARE
TraesCS2D01G502900	chr2D	596550163	596554125	Squamosa promoter-binding-like protein
TraesCS2D01G501900	chr2D	596119471	596121358	SsrA-binding
TraesCS2D01G505000	chr2D	599108912	599111270	Subtilisin-like protease
TraesCS2D01G505100	chr2D	599152047	599154377	Subtilisin-like protease
TraesCS2D01G505700	chr2D	599916252	599918865	Sucrose transporter
TraesCS2D01G508800	chr2D	601596482	601601810	Sulfate transporter
TraesCS2D01G154500	chr2D	97637918	97640126	tolB protein-like protein
TraesCS2D01G502000	chr2D	596123681	596124970	Transcriptional adapter 1
TraesCS2D01G516400	chr2D	607680419	607681219	Transmembrane protein, putative
TraesCS2D01G159400	chr2D	102725314	102725955	transmembrane protein, putative (DUF679)
TraesCS2D01G502800	chr2D	596267146	596267730	Transposon protein, putative, CACTA, En/Spm sub-class
TraesCS2D01G515100	chr2D	606641845	606646736	Transposon protein, putative, mutator sub-class
TraesCS2D01G514200	chr2D	606132775	606133041	trithorax-like protein 2
TraesCS2D01G156900	chr2D	100190007	100191599	tRNA pseudouridine synthase B
TraesCS2D01G157000	chr2D	100311372	100313042	tRNA pseudouridine synthase B
TraesCS2D01G509900	chr2D	602008280	602008828	TSL-kinase interacting protein 1
TraesCS2D01G159200	chr2D	102643525	102645468	TVP38/TMEM64 family membrane protein
TraesCS2D01G156200	chr2D	99659515	99660599	UDP-glycosyltransferase
TraesCS2D01G504200	chr2D	598733913	598735164	UDP-glycosyltransferase
TraesCS2D01G512700	chr2D	603692068	603693477	UDP-glycosyltransferase
TraesCS2D01G159500	chr2D	102728026	102728463	Undecaprenyl-diphosphatase 1
TraesCS2D01G502700	chr2D	596252301	596254507	Universal stress family protein
TraesCS2D01G154900	chr2D	98658585	98659639	Unknown protein
TraesCS2D01G507100	chr2D	600972678	600975495	UPF0136 membrane protein
TraesCS2D01G507000	chr2D	600757969	600761044	Vacuolar cation/proton exchanger, putative
TraesCS2D01G511000	chr2D	602697291	602698268	Wall-associated receptor kinase 2
TraesCS2D01G509300	chr2D	601710747	601711814	wall-associated receptor kinase-like protein
TraesCS2D01G509600	chr2D	601970774	601971742	wall-associated receptor kinase-like protein
TraesCS2D01G506100	chr2D	600037098	600039854	WAT1-related protein
TraesCS2D01G158900	chr2D	102506555	102507821	Werner Syndrome-like exonuclease
TraesCS2D01G515600	chr2D	606709268	606710213	WUSCHEL-like homeobox protein
TraesCS2D01G514900	chr2D	606633354	606634315	Zinc finger C-x8-C-x5-C-x3-H type family protein
TraesCS2D01G156100	chr2D	99578370	99578690	Zinc finger family protein
TraesCS2D01G506200	chr2D	600131249	600134163	Zinc transporter
TraesCS2D01G506300	chr2D	600161611	600164172	Zinc transporter
TraesCS2D01G505800	chr2D	599919961	599920404	Zn-dependent exopeptidases superfamily protein
TraesCS3B01G013500	chr3B	6004473	6004943	30S ribosomal protein S7, chloroplastic
TraesCS3B01G006100	chr3B	3268868	3271635	3-isopropylmalate dehydrogenase
TraesCS3B01G016800	chr3B	6957005	6958279	3'-N-debenzoyl-2'-deoxytaxol N-benzoyltransferase
TraesCS3B01G017000	chr3B	6966996	6968285	3'-N-debenzoyl-2'-deoxytaxol N-benzoyltransferase
TraesCS3B01G014200	chr3B	6114654	6115024	5-methyltetrahydropteroyltriglutamate--homocysteine methyltransferase
TraesCS3B01G017100	chr3B	7063809	7069157	ABC transporter G family member
TraesCS3B01G007900	chr3B	3911200	3912105	Adenine nucleotide alpha hydrolases-like superfamily protein
TraesCS3B01G010600	chr3B	4799386	4800109	Adenine nucleotide alpha hydrolases-like superfamily protein
TraesCS3B01G013000	chr3B	5890162	5893990	Agenet domain containing protein
TraesCS3B01G012900	chr3B	5850824	5851206	A-kinase anchor protein 4
TraesCS3B01G009900	chr3B	4662107	4663478	Alpha-1,3-mannosyl-glycoprotein 4-beta-N-acetylglucosaminyltransferase A
TraesCS3B01G009300	chr3B	4459010	4459423	Alpha-amylase/trypsin inhibitor CM1
TraesCS3B01G018500	chr3B	7607830	7610902	Alpha-ketoglutarate-dependent dioxygenase alkB
TraesCS3B01G009600	chr3B	4553403	4554450	arabinogalactan protein 18
TraesCS3B01G013600	chr3B	6009574	6009765	Aspartyl/glutamyl-tRNA(Asn/Gln) amidotransferase subunit B
TraesCS3B01G007800	chr3B	3903996	3908530	BED zinc finger,hAT family dimerization domain
TraesCS3B01G010500	chr3B	4790920	4796420	BED zinc finger,hAT family dimerization domain
TraesCS3B01G006000	chr3B	3259319	3261947	Beta-glucosidase
TraesCS3B01G012800	chr3B	5816879	5817236	BTB-domain containing protein
TraesCS3B01G007600	chr3B	3893702	3896612	Cell division cycle protein 123 like
TraesCS3B01G010300	chr3B	4780628	4783538	Cell division cycle protein 123 like
TraesCS3B01G004700	chr3B	2516396	2520626	Chaperone protein DnaJ
TraesCS3B01G015000	chr3B	6294483	6303177	Coatomer subunit beta'-1
TraesCS3B01G005400	chr3B	3092002	3092337	Cortical cell-delineating protein
TraesCS3B01G014000	chr3B	6085506	6085867	cyclic nucleotide-gated channel 12
TraesCS3B01G009100	chr3B	4421096	4421694	Cysteine/Histidine-rich C1 domain family protein
TraesCS3B01G006600	chr3B	3410634	3412172	Cytochrome P450 family protein, expressed
TraesCS3B01G013200	chr3B	5949492	5952201	Dephospho-CoA kinase, putative, expressed
TraesCS3B01G019000	chr3B	8039955	8043362	Disease resistance protein (NBS-LRR class) family
TraesCS3B01G012100	chr3B	5408351	5408920	DNA-directed RNA polymerase subunit beta, putative (DUF630 and DUF632)
TraesCS3B01G018000	chr3B	7382509	7384564	E3 ubiquitin-protein ligase
TraesCS3B01G018100	chr3B	7482215	7490028	E3 ubiquitin-protein ligase
TraesCS3B01G018200	chr3B	7594617	7597620	E3 ubiquitin-protein ligase
TraesCS3B01G011100	chr3B	5083608	5083907	early nodulin-like protein 10
TraesCS3B01G014300	chr3B	6117551	6118783	Expansin protein
TraesCS3B01G014400	chr3B	6126328	6127544	Expansin protein
TraesCS3B01G014500	chr3B	6178085	6178705	Fasciclin-like arabinogalactan, putative, expressed
TraesCS3B01G016000	chr3B	6554822	6558725	Fatty acyl-CoA reductase
TraesCS3B01G016500	chr3B	6677121	6680947	Fatty acyl-CoA reductase
TraesCS3B01G004400	chr3B	2504246	2505496	F-box family protein
TraesCS3B01G005700	chr3B	3205421	3206539	F-box family protein
TraesCS3B01G009800	chr3B	4562430	4564853	F-box family protein
TraesCS3B01G012400	chr3B	5600232	5601473	F-box protein (DUF295)
TraesCS3B01G018900	chr3B	8034719	8036036	F-box protein PP2
TraesCS3B01G006400	chr3B	3309907	3310290	Fhb1-1
TraesCS3B01G014100	chr3B	6096416	6098197	Flavin-containing monooxygenase
TraesCS3B01G007400	chr3B	3863896	3868770	FLOWERING LOCUS T/ TERMINAL FLOWER 1-like protein
TraesCS3B01G010100	chr3B	4743967	4747534	FLOWERING LOCUS T/ TERMINAL FLOWER 1-like protein
TraesCS3B01G015800	chr3B	6533011	6534111	Flowering locus T-like protein
TraesCS3B01G015200	chr3B	6336915	6337852	Flowering Locus T-like protein, putative
TraesCS3B01G015600	chr3B	6406019	6406973	Flowering Locus T-like protein, putative
TraesCS3B01G015700	chr3B	6468576	6470121	Flowering Locus T-like protein, putative
TraesCS3B01G018700	chr3B	8004562	8004912	Glutathione S-transferase T3
TraesCS3B01G014700	chr3B	6219971	6221056	Glycerol-3-phosphate acyltransferase
TraesCS3B01G013100	chr3B	5938510	5939991	Glycosyltransferase
TraesCS3B01G012300	chr3B	5588338	5588865	Invertase inhibitor
TraesCS3B01G004500	chr3B	2507478	2508919	Isoflavone reductase-like protein
TraesCS3B01G007100	chr3B	3663183	3664058	Leucine-rich repeat receptor-like protein kinase family protein
TraesCS3B01G011400	chr3B	5172248	5173123	Leucine-rich repeat receptor-like protein kinase family protein
TraesCS3B01G017700	chr3B	7333651	7334304	Mediator complex, subunit Med10
TraesCS3B01G009000	chr3B	4418099	4418996	mediator of RNA polymerase II transcription subunit
TraesCS3B01G016600	chr3B	6945399	6945875	mediator of RNA polymerase II transcription subunit
TraesCS3B01G016700	chr3B	6951547	6952041	mediator of RNA polymerase II transcription subunit
TraesCS3B01G006200	chr3B	3274516	3281058	Metal-dependent phosphohydrolase HD domain-containing protein
TraesCS3B01G012000	chr3B	5406106	5406486	Misshapen-like kinase 1
TraesCS3B01G014600	chr3B	6181350	6181663	Murein hydrolase activator NlpD
TraesCS3B01G013400	chr3B	6001135	6001407	NADH dehydrogenase subunit 4L
TraesCS3B01G013700	chr3B	6010379	6010843	NADH-quinone oxidoreductase subunit D
TraesCS3B01G013800	chr3B	6032893	6033379	NADH-ubiquinone oxidoreductase chain 1
TraesCS3B01G009200	chr3B	4433683	4434096	Neurotoxin BmP08
TraesCS3B01G017400	chr3B	7186414	7187052	Nuclear transcription factor Y subunit B
TraesCS3B01G006700	chr3B	3601468	3606134	O-acyltransferase WSD1
TraesCS3B01G011800	chr3B	5230485	5234743	O-acyltransferase WSD1
TraesCS3B01G016400	chr3B	6670386	6672931	O-acyltransferase WSD1
TraesCS3B01G005900	chr3B	3234393	3242718	Paired amphipathic helix protein Sin3
TraesCS3B01G005800	chr3B	3225719	3228853	Paired amphipathic helix SIN3-like protein
TraesCS3B01G008200	chr3B	4206264	4206806	Pectinesterase inhibitor
TraesCS3B01G008300	chr3B	4214230	4214757	Pectinesterase inhibitor
TraesCS3B01G008400	chr3B	4220318	4220860	Pectinesterase inhibitor
TraesCS3B01G008800	chr3B	4332116	4332563	Pectinesterase inhibitor
TraesCS3B01G008900	chr3B	4334183	4334725	Pectinesterase inhibitor
TraesCS3B01G010800	chr3B	5069564	5070233	Pectinesterase inhibitor
TraesCS3B01G010900	chr3B	5075689	5076928	Pectinesterase inhibitor
TraesCS3B01G015100	chr3B	6307522	6309708	Pentatricopeptide repeat-containing protein
TraesCS3B01G015300	chr3B	6378848	6381034	Pentatricopeptide repeat-containing protein
TraesCS3B01G017800	chr3B	7371289	7373825	Pentatricopeptide repeat-containing protein
TraesCS3B01G004800	chr3B	2885462	2885662	Peptidyl-prolyl cis-trans isomerase
TraesCS3B01G008100	chr3B	4202215	4203221	Peptidyl-prolyl cis-trans isomerase
TraesCS3B01G017300	chr3B	7181239	7184541	Peroxisomal membrane protein PEX14
TraesCS3B01G008500	chr3B	4259719	4267017	Phosphoenolpyruvate carboxylase
TraesCS3B01G011200	chr3B	5134306	5140959	Phosphoenolpyruvate carboxylase
TraesCS3B01G015900	chr3B	6545809	6546177	pre-mRNA 3' end processing protein WDR33
TraesCS3B01G017500	chr3B	7187729	7191390	Protein DEK
TraesCS3B01G007300	chr3B	3805269	3806777	Protein kinase family protein
TraesCS3B01G010000	chr3B	4702009	4705257	Protein kinase family protein
TraesCS3B01G016100	chr3B	6638382	6640211	Protein kinase superfamily protein
TraesCS3B01G011500	chr3B	5174134	5174921	Protein kinase, putative
TraesCS3B01G009700	chr3B	4555994	4556621	Proteinase inhibitor
TraesCS3B01G015400	chr3B	6390438	6393288	Receptor kinase
TraesCS3B01G016300	chr3B	6665622	6667420	Receptor kinase
TraesCS3B01G005000	chr3B	3016081	3021655	receptor kinase 1
TraesCS3B01G005100	chr3B	3036946	3038932	receptor kinase 1
TraesCS3B01G015500	chr3B	6393681	6395869	Receptor kinase, putative, expressed
TraesCS3B01G009400	chr3B	4490335	4490736	Ribosomal protein S5 domain 2-like superfamily protein
TraesCS3B01G008000	chr3B	4178142	4179782	RING finger protein 141
TraesCS3B01G010700	chr3B	5035122	5036807	RING finger protein 141
TraesCS3B01G012200	chr3B	5580443	5585762	RNA polymerase II-associated factor 1
TraesCS3B01G018300	chr3B	7598986	7600716	S-type anion channel
TraesCS3B01G004300	chr3B	2492292	2493392	Subtilisin-like protease
TraesCS3B01G004600	chr3B	2511336	2514856	Subtilisin-like protease
TraesCS3B01G014900	chr3B	6250580	6253266	Tetratricopeptide repeat protein, tpr, putative
TraesCS3B01G013300	chr3B	5953206	5955049	TPX2 (Targeting protein for Xklp2) family protein
TraesCS3B01G006300	chr3B	3307271	3308513	Transcription elongation factor SPT5
TraesCS3B01G017900	chr3B	7375918	7376883	Transcription initiation factor IIE subunit beta
TraesCS3B01G014800	chr3B	6239645	6241670	Transducin family protein / WD-40 repeat family protein
TraesCS3B01G018800	chr3B	8024703	8029857	transmembrane protein
TraesCS3B01G006800	chr3B	3628604	3629150	Transmembrane protein, putative
TraesCS3B01G011700	chr3B	5207159	5207917	Transmembrane protein, putative
TraesCS3B01G007500	chr3B	3878219	3879891	transmembrane protein, putative (DUF247)
TraesCS3B01G010200	chr3B	4757036	4763731	transmembrane protein, putative (DUF247)
TraesCS3B01G004900	chr3B	2900992	2903768	transmembrane protein, putative (DUF594)
TraesCS3B01G017600	chr3B	7318518	7321986	Transposon protein, putative, Mutator sub-class
TraesCS3B01G016200	chr3B	6657366	6659055	TTF-type zinc finger protein with HAT dimerization domain-containing protein
TraesCS3B01G016900	chr3B	6961765	6963273	Tyrosine decarboxylase
TraesCS3B01G012500	chr3B	5670943	5675051	U-box domain-containing protein
TraesCS3B01G018600	chr3B	7611567	7614872	UDP-N-acetylmuramate--L-alanine ligase
TraesCS3B01G006900	chr3B	3635597	3637061	WAT1-related protein
TraesCS3B01G009500	chr3B	4513266	4520230	WAT1-related protein
TraesCS3B01G011600	chr3B	5199430	5200979	WAT1-related protein
TraesCS3B01G017200	chr3B	7073688	7076719	Xylosyltransferase 1
TraesCS3B01G013900	chr3B	6043233	6043801	Zinc finger and BTB domain-containing protein 17
TraesCS3B01G005300	chr3B	3079152	3079487	Zinc finger family protein
TraesCS3B01G005500	chr3B	3100482	3100949	Zinc finger family protein
TraesCS3B01G005200	chr3B	3067426	3067782	Zinc finger protein
TraesCS3B01G011000	chr3B	5082478	5083557	zinc ion binding protein
TraesCS4B01G389500	chr4B	665956439	665959519	2-oxoglutarate-dependent dioxygenase
TraesCS4B01G390300	chr4B	666564693	666566605	Ankyrin repeat-containing protein
TraesCS4B01G391700	chr4B	667406881	667414814	ARM repeat superfamily protein
TraesCS4B01G392000	chr4B	667477422	667480726	ARM repeat superfamily protein
TraesCS4B01G393500	chr4B	667875970	667880043	Beta-amylase
TraesCS4B01G388200	chr4B	665451837	665452753	Bifunctional inhibitor/lipid-transfer protein/seed storage 2S albumin superfamily protein
TraesCS4B01G392200	chr4B	667563369	667564460	BTB/POZ and MATH domain-containing protein 2
TraesCS4B01G393100	chr4B	667726285	667729362	Chaperone clpb, putative
TraesCS4B01G391800	chr4B	667415325	667417923	Cold regulated protein 27
TraesCS4B01G388500	chr4B	665611166	665612979	Cytochrome P450
TraesCS4B01G388600	chr4B	665812879	665814646	Cytochrome P450
TraesCS4B01G389400	chr4B	665946491	665948256	Cytochrome P450 family protein
TraesCS4B01G389300	chr4B	665929578	665932968	Cytochrome P450-like protein
TraesCS4B01G393700	chr4B	667900574	667903498	Cytochrome P450-like protein
TraesCS4B01G388300	chr4B	665559825	665560629	DNA (Cytosine-5-)-methyltransferase
TraesCS4B01G388900	chr4B	665875437	665880695	DNA (Cytosine-5-)-methyltransferase
TraesCS4B01G390500	chr4B	666581313	666586264	DNA (Cytosine-5-)-methyltransferase
TraesCS4B01G391900	chr4B	667426580	667428120	FAD-binding Berberine family protein, putative
TraesCS4B01G393800	chr4B	667973271	667975629	FBD-associated F-box protein
TraesCS4B01G389200	chr4B	665919752	665921059	F-box domain containing protein
TraesCS4B01G389600	chr4B	665974541	665976025	F-box family protein
TraesCS4B01G391600	chr4B	667350497	667352963	F-box family protein
TraesCS4B01G392900	chr4B	667677619	667680208	F-box family protein
TraesCS4B01G388000	chr4B	665420386	665421741	F-box family protein-like protein
TraesCS4B01G392600	chr4B	667612956	667617800	Folylpolyglutamate synthase
TraesCS4B01G388700	chr4B	665820341	665821883	Glycosyltransferase
TraesCS4B01G390600	chr4B	666601987	666603239	Harpin-induced family protein
TraesCS4B01G393600	chr4B	667884458	667885596	Heavy metal transport/detoxification superfamily protein
TraesCS4B01G387700	chr4B	665394675	665395693	Kinase interacting (KIP1-like) family protein
TraesCS4B01G387900	chr4B	665408515	665411551	L-gulonolactone oxidase
TraesCS4B01G392300	chr4B	667568675	667572894	L-gulonolactone oxidase
TraesCS4B01G392800	chr4B	667648682	667649238	Lipid transfer protein
TraesCS4B01G393200	chr4B	667850650	667852513	Lipid transfer protein
TraesCS4B01G393300	chr4B	667855279	667855569	Lipid transfer protein
TraesCS4B01G393400	chr4B	667859023	667859307	Lipid transfer protein
TraesCS4B01G390700	chr4B	666611614	666612183	L-type lectin-domain containing receptor kinase VIII.2
TraesCS4B01G389100	chr4B	665914703	665916163	Polyubiquitin
TraesCS4B01G390400	chr4B	666571620	666574354	Polyubiquitin
TraesCS4B01G387500	chr4B	665344791	665345385	Protease inhibitor/seed storage/lipid transfer protein family protein
TraesCS4B01G388800	chr4B	665854652	665867435	Protein DETOXIFICATION
TraesCS4B01G391100	chr4B	666780482	666781173	Protein FAR1-RELATED SEQUENCE 3
TraesCS4B01G389700	chr4B	666048490	666057862	Protein kinase, putative
TraesCS4B01G393000	chr4B	667683225	667685056	Remorin
TraesCS4B01G388100	chr4B	665435729	665436436	rRNA N-glycosidase
TraesCS4B01G391300	chr4B	667201148	667210897	S-adenosyl-L-methionine-dependent methyltransferases superfamily protein
TraesCS4B01G391400	chr4B	667219094	667219900	S-adenosyl-L-methionine-dependent methyltransferases superfamily protein
TraesCS4B01G389000	chr4B	665901016	665902228	Signal recognition particle 54 kDa protein
TraesCS4B01G392700	chr4B	667625019	667629182	Small nuclear ribonucleoprotein Sm D3
TraesCS4B01G392400	chr4B	667603967	667605193	Sulfotransferase
TraesCS4B01G391000	chr4B	666728000	666728599	suppressor of abi3-5
TraesCS4B01G390800	chr4B	666668559	666685593	Terpene cyclase/mutase family member
TraesCS4B01G390900	chr4B	666706173	666722136	Terpene cyclase/mutase family member
TraesCS4B01G387800	chr4B	665397009	665404982	THO complex subunit 1
TraesCS4B01G392100	chr4B	667548459	667549918	transmembrane protein, putative (DUF247)
TraesCS4B01G388400	chr4B	665566825	665568373	transmembrane protein, putative (DUF594)
TraesCS4B01G392500	chr4B	667607284	667611153	transmembrane protein, putative (DUF594)
TraesCS4B01G391200	chr4B	666787943	666789382	Xyloglucan 6-xylosyltransferase 1
